# Supplementary material for: Response of Bud Banks of a Freshwater Herbaceous Marsh Plant (Glyceria Spiculosa) to Heterogeneous Habitat: Field Observations and Experiment
Source: Ecol Evol. 2025 Jun 17;15(6):e71522. doi: 10.1002/ece3.71522 (PMC12173836; doi:10.1002/ece3.71522)
Supplement: Supplementary file 2 — Data S2. [file ECE3-15-e71522-s002.csv]

Field bud bank surveys																		Pot experiment
Study area	Sample site	Quadrat number	Vegetation zone	Total bud	Tiller bud	Rhizome internode bud	Rhizome apical bud	Water total nitrogen	Water total phosphorus	Water nitrate nitrogen	Water ammonium nitrogen	Soil total nitrogen	Soil total phosphorus	Soil ammonium nitrogen	Soil nitrate nitrogen	water depth		number	Nitrogen form	Flooding period	Nitrogen level	Total bud	Tiller bud	Rhizome internode bud	Rhizome apical bud	Initial plant height
				No./m2	No./m2	No./m2	No./m2	mg/L	mg/L	mg/L	mg/L	mg/L	mg/L	mg/L	mg/L	cm					mg/L	No./plant	No./plant	No./plant	No./plant	cm
Sanjiang Station	1	1	wet meadow	1104	216	876	12	2.03	0.06	0.35	1.67	6.386567164	1.213506665	0.036115	0.001755	0		1	Ammonium nitrogen	no flooding throughout	1					36
Sanjiang Station	1	2	tussock marsh	1212	32	1180		2.03	0.06	0.35	1.67	1.755316952	0.592107974	0.0162	0.00067	15		2	Ammonium nitrogen	no flooding throughout	1	7	7			38
Sanjiang Station	1	3	marsh	212	8	200	4	2.03	0.06	0.35	1.67	2.441094476	0.393130974	0.010595	0.000445	25		3	Ammonium nitrogen	no flooding throughout	1	3	3			37
Sanjiang Station	2	4	wet meadow					3.25	1	0.18	1.16	1.752062706	0.667897815	0.02044	0.010635	0		4	Ammonium nitrogen	no flooding throughout	1	4	4			28
Sanjiang Station	2	5	tussock marsh	2444	676	1756	12	3.25	1	0.18	1.16	0.950967346	0.802524051	0.010985	0.001045	13		5	Ammonium nitrogen	no flooding throughout	1	1	1			37
Sanjiang Station	2	6	marsh	6084	124	5908	52	3.25	1	0.18	1.16	2.992152003	1.099592859	0.03111	0.00728	18		6	Ammonium nitrogen	no flooding throughout	10	12	6	6		38
Sanjiang Station	3	7	wet meadow	1436	92	1336	8	3.12	0.29	0.08	1.71	2.212672979	0.434928631	0.02094	0.00399	5		7	Ammonium nitrogen	no flooding throughout	10					38
Sanjiang Station	3	8	tussock marsh	264	24	240		3.12	0.29	0.08	1.71	1.343143394	0.76999897	0.01106	0.0008	10		8	Ammonium nitrogen	no flooding throughout	10					39
Sanjiang Station	3	9	marsh	1344	100	1244		3.12	0.29	0.08	1.71	1.401234568	0.689194784	0.009505	0.00049	14		9	Ammonium nitrogen	no flooding throughout	10					37
Sanjiang Station	4	10	wet meadow	1716	68	1648		2.12	0.19	0.05	1.78	3.117923564	0.712063459	0.02456	0.006215	2		10	Ammonium nitrogen	no flooding throughout	10					29
Sanjiang Station	4	11	tussock marsh	84		84		2.12	0.19	0.05	1.78	1.881879627	0.647806478	0.010775	0.000805	14		11	Ammonium nitrogen	no flooding throughout	30	12	6	6		34
Sanjiang Station	4	12	marsh	1708	92	1592	24	2.12	0.19	0.05	1.78	1.849954532	0.722617057	0.02004	0.00142	14		12	Ammonium nitrogen	no flooding throughout	30	15	5	7	3	30
Sanjiang Station	5	13	wet meadow	1004	8	968	28	2	0.13	0.14	1.75	2.473482494	0.338123503	0.0196	0.001215	15		13	Ammonium nitrogen	no flooding throughout	30	7	6		1	31
Sanjiang Station	5	14	tussock marsh	452	72	320	60	2	0.13	0.14	1.75	1.247416351	0.246802664	0.01462	0.00101	30		14	Ammonium nitrogen	no flooding throughout	30	19	8	9	2	28
Sanjiang Station	5	15	marsh	1780		1740	40	2	0.13	0.14	1.75	6.716528659	0.426940639	0.020105	0.00111	35		15	Ammonium nitrogen	no flooding throughout	30					30
Honghe Reserve	6	16	wet meadow					2.1	0.31	0.03	1.04	1.652539764	0.536721413	0.01597	0.001085	0		16	Ammonium nitrogen	no flooding throughout	100					31
Honghe Reserve	6	17	tussock marsh	100		100		2.1	0.31	0.03	1.04	1.161776945	0.459029843	0.007255	0.00103	2		17	Ammonium nitrogen	no flooding throughout	100					33
Honghe Reserve	6	18	marsh	5508	356	5120	32	2.1	0.31	0.03	1.04	1.068029318	0.597494046	0.00799	0.00098	11		18	Ammonium nitrogen	no flooding throughout	100	19	14	4	1	31
Honghe Reserve	7	19	wet meadow					2.11	0.13	0.34	1.68	0.879545222	0.483900644	0.006365	0.000825	0		19	Ammonium nitrogen	no flooding throughout	100	4	4			32
Honghe Reserve	7	20	tussock marsh	5048	436	4532	80	2.11	0.13	0.34	1.68	3.408488336	0.57520818	0.01281	0.00125	10		20	Ammonium nitrogen	no flooding throughout	100					30
Honghe Reserve	7	21	marsh	5956	412	5464	80	2.11	0.13	0.34	1.68	22.6692806	1.14674523	0.00572	0.001295	12		21	Ammonium nitrogen	flooding in weeks 1-5	1	11	5	5	1	29
Honghe Reserve	8	22	wet meadow	1060	92	948	20	1.45	0.21	0.39	0.9	13.91874423	1.833604336	0.006075	0.000755	1		22	Ammonium nitrogen	flooding in weeks 1-5	1	5	5			36
Honghe Reserve	8	23	tussock marsh					1.45	0.21	0.39	0.9	23.89918139	1.123445274	0.00858	0.030555	9		23	Ammonium nitrogen	flooding in weeks 1-5	1	5	5			32
Honghe Reserve	8	24	marsh	32		32		1.45	0.21	0.39	0.9	22.98737673	0.984904586	0.01488	0.022925	15		24	Ammonium nitrogen	flooding in weeks 1-5	1	7	6		1	28
Honghe Reserve	9	25	wet meadow	820	56	748	16	1.18	0.16	0.15	0.83	18.89024816	1.626066098	0.003535	0.000945	2		25	Ammonium nitrogen	flooding in weeks 1-5	1	5	5			38
Honghe Reserve	9	26	tussock marsh					1.18	0.16	0.15	0.83	24.49576442	1.235368156	0.005205	0.000585	10		26	Ammonium nitrogen	flooding in weeks 1-5	10	6	6			33
Honghe Reserve	9	27	marsh	856	144	712		1.18	0.16	0.15	0.83	24.72734628	1.13414264	0.007905	0.00391	14		27	Ammonium nitrogen	flooding in weeks 1-5	10	9	4	3	2	38
Honghe Reserve	10	28	wet meadow	3944	248	3676	20	2.42	0.42	0.23	1.01	0.830188679	0.685630261	0.01347	0.00084	2		28	Ammonium nitrogen	flooding in weeks 1-5	10	17	8	8	1	37
Honghe Reserve	10	29	tussock marsh	848	68	764	16	2.42	0.42	0.23	1.01	2.599489275	0.938378488	0.00673	0.001065	10		29	Ammonium nitrogen	flooding in weeks 1-5	10	4	4			31
Honghe Reserve	10	30	marsh	2008	156	1764	88	2.42	0.42	0.23	1.01	3.977284461	0.875622407	0.02033	0.00134	13		30	Ammonium nitrogen	flooding in weeks 1-5	10	12	6	6		32
Honghe Reserve	11	31	wet meadow					3.21	0.24	0.26	2.72	4.014758216	0.326954232	0.02064	0.005025	0		31	Ammonium nitrogen	flooding in weeks 1-5	30	18	8	7	3	30
Honghe Reserve	11	32	tussock marsh	576		564	12	3.21	0.24	0.26	2.72	3.410130548	0.256819352	0.021095	0.00062	2		32	Ammonium nitrogen	flooding in weeks 1-5	30	11	5	4	2	32
Honghe Reserve	11	33	marsh	1744	288	1404	52	3.21	0.24	0.26	2.72	2.303900156	0.225572599	0.017405	0.00085	3		33	Ammonium nitrogen	flooding in weeks 1-5	30	7	5		2	30
																		34	Ammonium nitrogen	flooding in weeks 1-5	30	16	11	5		33
																		35	Ammonium nitrogen	flooding in weeks 1-5	30	18	11	7		31
																		36	Ammonium nitrogen	flooding in weeks 1-5	100	7	7			32
																		37	Ammonium nitrogen	flooding in weeks 1-5	100	41	23	14	4	32
																		38	Ammonium nitrogen	flooding in weeks 1-5	100	29	20	9		31
																		39	Ammonium nitrogen	flooding in weeks 1-5	100	11	6	5		33
																		40	Ammonium nitrogen	flooding in weeks 1-5	100	26	21	4	1	34
																		41	Ammonium nitrogen	flooding in weeks 6-10	1	10	6	4		30
																		42	Ammonium nitrogen	flooding in weeks 6-10	1	6	6			38
																		43	Ammonium nitrogen	flooding in weeks 6-10	1	11	6	4	1	30
																		44	Ammonium nitrogen	flooding in weeks 6-10	1	7	5		2	38
																		45	Ammonium nitrogen	flooding in weeks 6-10	1	6	4		2	33
																		46	Ammonium nitrogen	flooding in weeks 6-10	10					33
																		47	Ammonium nitrogen	flooding in weeks 6-10	10	2	2			37
																		48	Ammonium nitrogen	flooding in weeks 6-10	10	14	7	4	3	32
																		49	Ammonium nitrogen	flooding in weeks 6-10	10					37
																		50	Ammonium nitrogen	flooding in weeks 6-10	10					31
																		51	Ammonium nitrogen	flooding in weeks 6-10	30	52	33	12	7	30
																		52	Ammonium nitrogen	flooding in weeks 6-10	30	48	29	12	7	37
																		53	Ammonium nitrogen	flooding in weeks 6-10	30	21	14	5	2	38
																		54	Ammonium nitrogen	flooding in weeks 6-10	30	27	18	5	4	38
																		55	Ammonium nitrogen	flooding in weeks 6-10	30	12	12			33
																		56	Ammonium nitrogen	flooding in weeks 6-10	100					35
																		57	Ammonium nitrogen	flooding in weeks 6-10	100	4	2	2		34
																		58	Ammonium nitrogen	flooding in weeks 6-10	100					34
																		59	Ammonium nitrogen	flooding in weeks 6-10	100	31	26	4	1	38
																		60	Ammonium nitrogen	flooding in weeks 6-10	100	21	15	5	1	33
																		61	Nitrate nitrogen	no flooding throughout	1	5	4		1	38
																		62	Nitrate nitrogen	no flooding throughout	1					30
																		63	Nitrate nitrogen	no flooding throughout	1	2	2			28
																		64	Nitrate nitrogen	no flooding throughout	1	8	8			31
																		65	Nitrate nitrogen	no flooding throughout	1					32
																		66	Nitrate nitrogen	no flooding throughout	10	10	4	6		32
																		67	Nitrate nitrogen	no flooding throughout	10	4	4			33
																		68	Nitrate nitrogen	no flooding throughout	10	6	6			32
																		69	Nitrate nitrogen	no flooding throughout	10	9	4	5		37
																		70	Nitrate nitrogen	no flooding throughout	10	3	3			32
																		71	Nitrate nitrogen	no flooding throughout	30	2	2			32
																		72	Nitrate nitrogen	no flooding throughout	30	9	2	7		30
																		73	Nitrate nitrogen	no flooding throughout	30					31
																		74	Nitrate nitrogen	no flooding throughout	30	4	3		1	33
																		75	Nitrate nitrogen	no flooding throughout	30	3	2		1	35
																		76	Nitrate nitrogen	no flooding throughout	100					38
																		77	Nitrate nitrogen	no flooding throughout	100	8	3	4	1	32
																		78	Nitrate nitrogen	no flooding throughout	100	17	5	11	1	33
																		79	Nitrate nitrogen	no flooding throughout	100	7	4	3		37
																		80	Nitrate nitrogen	no flooding throughout	100					28
																		81	Nitrate nitrogen	flooding in weeks 1-5	1	2	2			32
																		82	Nitrate nitrogen	flooding in weeks 1-5	1	2	2			37
																		83	Nitrate nitrogen	flooding in weeks 1-5	1					32
																		84	Nitrate nitrogen	flooding in weeks 1-5	1	2	2			37
																		85	Nitrate nitrogen	flooding in weeks 1-5	1	1	1			33
																		86	Nitrate nitrogen	flooding in weeks 1-5	10	7	4	2	1	34
																		87	Nitrate nitrogen	flooding in weeks 1-5	10	4	4			37
																		88	Nitrate nitrogen	flooding in weeks 1-5	10	20	9	10	1	37
																		89	Nitrate nitrogen	flooding in weeks 1-5	10	6	4	2		32
																		90	Nitrate nitrogen	flooding in weeks 1-5	10	7	4	3		32
																		91	Nitrate nitrogen	flooding in weeks 1-5	30	11	3	7	1	32
																		92	Nitrate nitrogen	flooding in weeks 1-5	30	13	2	9	2	33
																		93	Nitrate nitrogen	flooding in weeks 1-5	30	17	9	6	2	32
																		94	Nitrate nitrogen	flooding in weeks 1-5	30	18	14	3	1	32
																		95	Nitrate nitrogen	flooding in weeks 1-5	30	18	10	7	1	32
																		96	Nitrate nitrogen	flooding in weeks 1-5	100	30	9	21		37
																		97	Nitrate nitrogen	flooding in weeks 1-5	100	34	11	21	2	33
																		98	Nitrate nitrogen	flooding in weeks 1-5	100	23	6	15	2	34
																		99	Nitrate nitrogen	flooding in weeks 1-5	100	43	19	17	7	32
																		100	Nitrate nitrogen	flooding in weeks 1-5	100	21	7	9	5	30
																		101	Nitrate nitrogen	flooding in weeks 6-10	1	1	1			31
																		102	Nitrate nitrogen	flooding in weeks 6-10	1	3	3			31
																		103	Nitrate nitrogen	flooding in weeks 6-10	1					32
																		104	Nitrate nitrogen	flooding in weeks 6-10	1	2	2			35
																		105	Nitrate nitrogen	flooding in weeks 6-10	1	1	1			33
																		106	Nitrate nitrogen	flooding in weeks 6-10	10	4	4			30
																		107	Nitrate nitrogen	flooding in weeks 6-10	10	3	2		1	28
																		108	Nitrate nitrogen	flooding in weeks 6-10	10	8	6		2	31
																		109	Nitrate nitrogen	flooding in weeks 6-10	10	10	7		3	35
																		110	Nitrate nitrogen	flooding in weeks 6-10	10					34
																		111	Nitrate nitrogen	flooding in weeks 6-10	30					35
																		112	Nitrate nitrogen	flooding in weeks 6-10	30	11	4	5	2	31
																		113	Nitrate nitrogen	flooding in weeks 6-10	30	6	6			34
																		114	Nitrate nitrogen	flooding in weeks 6-10	30	11	6	4	1	37
																		115	Nitrate nitrogen	flooding in weeks 6-10	30					29
																		116	Nitrate nitrogen	flooding in weeks 6-10	100					37
																		117	Nitrate nitrogen	flooding in weeks 6-10	100	5	2	3		30
																		118	Nitrate nitrogen	flooding in weeks 6-10	100	1	1			35
																		119	Nitrate nitrogen	flooding in weeks 6-10	100	38	15	16	7	33
																		120	Nitrate nitrogen	flooding in weeks 6-10	100	9	5	3	1	32
